# Supplementary material for: Highly Stable Potentiometric (Bio)Sensor for Urea and Urease Activity Determination
Source: Membranes (Basel). 2021 Nov 20;11(11):898. doi: 10.3390/membranes11110898 (PMC8623495; doi:10.3390/membranes11110898)
Supplement: Supplementary file 1 [file membranes-11-00898-s001.zip]

Archive with 1 entries (1 files):
- membranes-1447352-supplementary.pdf
